# Supplementary material for: Non-Invasive Delivery of Negatively Charged Nanobodies by Anodal Iontophoresis: When Electroosmosis Dominates Electromigration
Source: Pharmaceutics. 2024 Apr 13;16(4):539. doi: 10.3390/pharmaceutics16040539 (PMC11055110; doi:10.3390/pharmaceutics16040539)
Supplement: Supplementary file 1 [file pharmaceutics-16-00539-s001.zip]

Archive with 1 entries (1 files):
- pharmaceutics-2901596-supplementary.pdf
